# Supplementary material for: Myofibre Hyper-Contractility in Horses Expressing the Myosin Heavy Chain Myopathy Mutation, MYH1E321G
Source: Cells. 2021 Dec 6;10(12):3428. doi: 10.3390/cells10123428 (PMC8699922; doi:10.3390/cells10123428)
Supplement: Supplementary file 1 [file cells-10-03428-s001.zip]

Archive with 1 entries (1 files):
- cells-1460800-supplementary.pdf
